# Supplementary material for: miRNA-200c-3p is crucial in acute respiratory distress syndrome
Source: Cell Discov. 2017 Jun 27;3:17021–. doi: 10.1038/celldisc.2017.21 (PMC5485385; doi:10.1038/celldisc.2017.21)
Supplement: Supplementary Table 1 [file celldisc201721-s2.xls]

## Sheet: 年龄分组
	Characteristics	Value
	Healthy controls
	Age
	Mean(SD)-yr	29.90(4.94)
	Female sex–no.(%)	10(47.62)
	Severe pneumonia patients
	Age
	Mean(SD)-yr	45.75(17.44)
	Subgroup-no.(%)
	≤50	34(59.65)
	P value①	0.0525
	>50	23(40.35)
	P value②	0
	Female sex–no.(%)	29(50.88)
	Subgroup-no.(%)
	≤50
	P value①
	>50
	P value②

## Sheet: 不分组
Supplementary Table S1. Clinical information for healthy controls and severe pneumonia patients
Characteristics	Value
Healthy controls(n=21)
Age
Mean(SD)-yr	29.90(4.94)
Female sex–no.(%)	10(47.62)
Severe pneumonia patients(n=56)
Age
Mean(SD)-yr	46.41(17.11)
Subgroup-no.(%)
≤50	33(58.93)
＞50	23(41.07)
Female sex–no.(%)	32(57.14)
Coexisting conditions-no. (%)
ARDS	53(94.64)
Hypertension	10(17.86)
Chronic renal disease	8(14.29)
Diabetes	5(8.93)
Coronary heart disease	5(8.93)
Cerebrovascular disease	2(3.57)
Lung cancer	2(3.57)
Other tumor	3(5.36)
