# Supplementary material for: miRNA-200c-3p is crucial in acute respiratory distress syndrome
Source: Cell Discov. 2017 Jun 27;3:17021–. doi: 10.1038/celldisc.2017.21 (PMC5485385; doi:10.1038/celldisc.2017.21)
Supplement: Supplementary Table 2 [file celldisc201721-s3.xls]

## Sheet: Sheet1
Supplementary Table S2. Primers information
miRNA/Gene name	Primer sequence(5'-3')
miRNA primer
miR-200c-3p-RT	GTCGTATCCAGTGCAGGGTCCGAGGTATTCGCACTGGATACGACTCCATC
miR-200c-3p-forward	AGGGCTAATACTGCCGGGTAA
miR-141-3p-RT	GTCGTATCCAGTGCAGGGTCCGAGGTATTCGCACTGGATACGACCCATCT
miR-141-3p-forward	ACGGGCTAACACTGTCTGGTAA
miR-200c-5p-RT	GTCGTATCCAGTGCAGGGTCCGAGGTATTCGCACTGGATACGACCCAAAC
miR-200c-5p-forward	GGGCGTCTTACCCAGCAGT
miR-141-5p-RT	TCGTATCCAGTGCAGGGTCCGAGGTATTCGCACTGGATACGACTCCAAC
miR-141-5p-forward	CGGGCCATCTTCCAGTACAGT
miR-421-RT	GTCGTATCCAGTGCAGGGTCCGAGGTATTCGCACTGGATACGACGCGCCC
miR-421-forward	ACGCGGATCAACAGACATTAAT
U6-RT	GTCGTATCCAGTGCAGGGTCCGAGGTATTCGCACTGGATACGACCAAAAATATG
U6-forward	GCGCGTCGTGAAGCGTTC
miRNA-all-reverse	CAGTGCAGGGTCCGAGGTAT
ACE2 3'-UTR
ACE2 UTR-forward	CCGCTCGAGGTTCAGACCTCCTTTTAG
ACE2 UTR-reverse	ATTTGCGGCCGCGAGTGTGTAAATCTAGCAT
3'UTR-MUT-forward	CATTGACATTGCTTTTATTTCTGTCTCTGG
3'UTR-MUT-reverse	CCAGAGACAGAAATAAAAGCAATGTCAATG
Gene primer
M1-forward	CTCTCTATCATCCCGTCAG
M1-reverse	TCTTGTCTTTAGCCATTCC
M2-forward	ATTGTGGATTCTTGATCGTC
M2-reverse	TGACAAAATGACCATCGTC
NP-forward	GCAACTGCTGGTCTCACT
NP-reverse	GTTCCGACTCCCTTTACT
human-IL-1β-forward	CTCGCCAGTGAAATGATGGCT
human-IL-1β-reverse	GTCGGAGATTCGTAGCTGGAT
human-IL-6-forward	GGTACATCCTCGACGGCATCT
human-IL-6-reverse	GTGCCTCTTTGCTGCTTTCAC
human-IL-29-forward	CACATTGGCAGGTTCAAATCTCT
human-IL-29-reverse	CCAGCGGACTCCTTTTTGG
human-IFN-β-forward	ATGACCAACAAGTGTCTCCTCC
human-IFN-β-reverse	GGAATCCAAGCAAGTTGTAGCTC
human-TNF-α-forward	CTGCCCCAATCCCTTTATT
human-TNF-α-reverse	CCCAATTCTCTTTTTGAGCC
human-GAPDH-forward	GGAGTCAACGGATTTGGTC
human-GAPDH-reverse	TGGGTGGAATCATATTGGAACAT
mouse-GAPDH-forward	CACTCACGGCAAATTCAACGGCAC
mouse-GAPDH-reverse	GACTCCACGACATACTCAGCAC
mouse-β-actin-forward	CTCTCCCTCACGCCATCC
mouse-β-actin-reverse	CGCACGATTTCCCTCTCAG
RT: Reverse transcriptional primer
